# Supplementary material for: Acellular Human Placenta Small-Diameter Vessels as a Favorable Source of Super-Microsurgical Vascular Replacements: A Proof of Concept
Source: Bioengineering (Basel). 2023 Mar 7;10(3):337. doi: 10.3390/bioengineering10030337 (PMC10045636; doi:10.3390/bioengineering10030337)
Supplement: Supplementary file 1 [file bioengineering-10-00337-s001.zip]

Archive with 1 entries (1 files):
- bioengineering-2218167-supplementary.MOV
